# Supplementary material for: Three new species of Illiesonemoura Baumann, 1975 (Plecoptera, Nemouridae) from China
Source: Biodivers Data J. 2023 Nov 14;11:e112020. doi: 10.3897/BDJ.11.e112020 (PMC10838080; doi:10.3897/BDJ.11.e112020)
Supplement: XML Treatment for Illiesonemoura bituberculata [file BDJ.11.e112020-treatment1.xml]

<!DOCTYPE tp:taxon-treatment
  PUBLIC "-//TaxonX//DTD Taxonomic Treatment Publishing DTD v0 20100105//EN" "tax-treatment-NSO.dtd">
<tp:taxon-treatment xmlns:tp="http://www.plazi.org/taxpub"><tp:treatment-meta><mixed-citation publication-type="journal"><person-group><name><surname>Wang</surname><given-names>Zhi-Jie</given-names></name><name><surname>Du</surname><given-names>Yu-Zhou</given-names></name><name><surname>Ji</surname><given-names>Xiao-Yu</given-names></name></person-group><article-title>Three new species of <italic><tp:taxon-name><tp:taxon-name-part taxon-name-part-type="genus" reg="Illiesonemoura">Illiesonemoura</tp:taxon-name-part></tp:taxon-name></italic> Baumann, 1975 (<tp:taxon-name><tp:taxon-name-part taxon-name-part-type="order">Plecoptera</tp:taxon-name-part></tp:taxon-name>, <tp:taxon-name><tp:taxon-name-part taxon-name-part-type="family">Nemouridae</tp:taxon-name-part></tp:taxon-name>) from China</article-title><source>Biodivers Data J</source><day>14</day><month>11</month><year>2023</year><volume>11</volume><pub-id pub-id-type="doi">10.3897/BDJ.11.e112020</pub-id></mixed-citation></tp:treatment-meta><tp:nomenclature><tp:taxon-name>
            <object-id xmlns:xlink="http://www.w3.org/1999/xlink" content-type="arpha" xlink:type="simple">1D8A9AA9-8566-50E3-AAFF-20D23B81EBB3</object-id>
            <tp:taxon-name-part taxon-name-part-type="genus">Illiesonemoura</tp:taxon-name-part>
            <tp:taxon-name-part taxon-name-part-type="species">bituberculata</tp:taxon-name-part>
            <object-id xmlns:xlink="http://www.w3.org/1999/xlink" content-type="zoobank" xlink:type="simple" object-id-type="ZooBank">4C37F05B-C7FB-4DF7-A31D-CDE5D04C1CF2</object-id>
          </tp:taxon-name><tp:taxon-authority>Wang &amp; Du</tp:taxon-authority><tp:taxon-status xmlns:xlink="http://www.w3.org/1999/xlink" xlink:type="simple">sp. nov.</tp:taxon-status></tp:nomenclature><tp:treatment-sec sec-type="materials"><title>Materials</title><list list-type="alpha-lower" list-content="occurrences"><list-item><p><bold>Type status:</bold> <named-content xmlns:xlink="http://www.w3.org/1999/xlink" content-type="dwc:typeStatus" xlink:type="simple">Holotype</named-content>. <bold>Occurrence:</bold> recordedBy: <named-content xmlns:xlink="http://www.w3.org/1999/xlink" content-type="dwc:recordedBy" xlink:type="simple">Yu-zhou Du</named-content>; individualID: <named-content xmlns:xlink="http://www.w3.org/1999/xlink" content-type="dwc:individualID" xlink:type="simple">Insect collection of Yangzhou University (ICYZU), Jiangsu Province, China</named-content>; individualCount: <named-content xmlns:xlink="http://www.w3.org/1999/xlink" content-type="dwc:individualCount" xlink:type="simple">1</named-content>; sex: <named-content xmlns:xlink="http://www.w3.org/1999/xlink" content-type="dwc:sex" xlink:type="simple">male</named-content>; lifeStage: <named-content xmlns:xlink="http://www.w3.org/1999/xlink" content-type="dwc:lifeStage" xlink:type="simple">adult</named-content>; occurrenceStatus: <named-content xmlns:xlink="http://www.w3.org/1999/xlink" content-type="dwc:occurrenceStatus" xlink:type="simple">present</named-content>; occurrenceID: <named-content xmlns:xlink="http://www.w3.org/1999/xlink" content-type="dwc:occurrenceID" xlink:type="simple">82D320BE-8137-54E6-B600-64B17A0A86DE</named-content>; <bold>Taxon:</bold> kingdom: <named-content xmlns:xlink="http://www.w3.org/1999/xlink" content-type="dwc:kingdom" xlink:type="simple"><tp:taxon-name><tp:taxon-name-part taxon-name-part-type="kingdom">Animalia</tp:taxon-name-part></tp:taxon-name></named-content>; phylum: <named-content xmlns:xlink="http://www.w3.org/1999/xlink" content-type="dwc:phylum" xlink:type="simple"><tp:taxon-name><tp:taxon-name-part taxon-name-part-type="phylum">Arthropoda</tp:taxon-name-part></tp:taxon-name></named-content>; class: <named-content xmlns:xlink="http://www.w3.org/1999/xlink" content-type="dwc:class" xlink:type="simple"><tp:taxon-name><tp:taxon-name-part taxon-name-part-type="class">Insecta</tp:taxon-name-part></tp:taxon-name></named-content>; order: <named-content xmlns:xlink="http://www.w3.org/1999/xlink" content-type="dwc:order" xlink:type="simple"><tp:taxon-name><tp:taxon-name-part taxon-name-part-type="order">Plecoptera</tp:taxon-name-part></tp:taxon-name></named-content>; family: <named-content xmlns:xlink="http://www.w3.org/1999/xlink" content-type="dwc:family" xlink:type="simple"><tp:taxon-name><tp:taxon-name-part taxon-name-part-type="family">Nemouridae</tp:taxon-name-part></tp:taxon-name></named-content>; genus: <named-content xmlns:xlink="http://www.w3.org/1999/xlink" content-type="dwc:genus" xlink:type="simple"><tp:taxon-name><tp:taxon-name-part taxon-name-part-type="genus">Illiesonemoura</tp:taxon-name-part></tp:taxon-name></named-content>; specificEpithet: <named-content xmlns:xlink="http://www.w3.org/1999/xlink" content-type="dwc:specificEpithet" xlink:type="simple"><italic><tp:taxon-name><tp:taxon-name-part taxon-name-part-type="genus" reg="Illiesonemoura"/><tp:taxon-name-part taxon-name-part-type="species" reg="bituberculata">bituberculata</tp:taxon-name-part></tp:taxon-name></italic></named-content>; <bold>Location:</bold> continent: <named-content xmlns:xlink="http://www.w3.org/1999/xlink" content-type="dwc:continent" xlink:type="simple">Asia</named-content>; country: <named-content xmlns:xlink="http://www.w3.org/1999/xlink" content-type="dwc:country" xlink:type="simple">China</named-content>; countryCode: <named-content xmlns:xlink="http://www.w3.org/1999/xlink" content-type="dwc:countryCode" xlink:type="simple">CN</named-content>; stateProvince: <named-content xmlns:xlink="http://www.w3.org/1999/xlink" content-type="dwc:stateProvince" xlink:type="simple">Sichuan</named-content>; locality: <named-content xmlns:xlink="http://www.w3.org/1999/xlink" content-type="dwc:locality" xlink:type="simple">15 km west of Kangding, Zheduo River</named-content>; minimumElevationInMeters: <named-content xmlns:xlink="http://www.w3.org/1999/xlink" content-type="dwc:minimumElevationInMeters" xlink:type="simple">2920</named-content>; verbatimLatitude: <named-content xmlns:xlink="http://www.w3.org/1999/xlink" content-type="dwc:verbatimLatitude" xlink:type="simple">29.994447N</named-content>; verbatimLongitude: <named-content xmlns:xlink="http://www.w3.org/1999/xlink" content-type="dwc:verbatimLongitude" xlink:type="simple">101.892415</named-content>; <bold>Identification:</bold> identifiedBy: <named-content xmlns:xlink="http://www.w3.org/1999/xlink" content-type="dwc:identifiedBy" xlink:type="simple">Zhi-jie Wang, Yu-zhou Du &amp; Xiao-yu Ji</named-content>; <bold>Event:</bold> year: <named-content xmlns:xlink="http://www.w3.org/1999/xlink" content-type="dwc:year" xlink:type="simple">1996</named-content>; month: <named-content xmlns:xlink="http://www.w3.org/1999/xlink" content-type="dwc:month" xlink:type="simple">6</named-content>; day: <named-content xmlns:xlink="http://www.w3.org/1999/xlink" content-type="dwc:day" xlink:type="simple">8</named-content>; <bold>Record Level:</bold> language: <named-content xmlns:xlink="http://www.w3.org/1999/xlink" content-type="dwc:language" xlink:type="simple">en</named-content></p></list-item><list-item><p><bold>Type status:</bold> <named-content xmlns:xlink="http://www.w3.org/1999/xlink" content-type="dwc:typeStatus" xlink:type="simple">Paratype</named-content>. <bold>Occurrence:</bold> recordedBy: <named-content xmlns:xlink="http://www.w3.org/1999/xlink" content-type="dwc:recordedBy" xlink:type="simple">Yu-zhou Du</named-content>; individualID: <named-content xmlns:xlink="http://www.w3.org/1999/xlink" content-type="dwc:individualID" xlink:type="simple">Insect collection of Yangzhou University (ICYZU), Jiangsu Province, China</named-content>; individualCount: <named-content xmlns:xlink="http://www.w3.org/1999/xlink" content-type="dwc:individualCount" xlink:type="simple">1</named-content>; sex: <named-content xmlns:xlink="http://www.w3.org/1999/xlink" content-type="dwc:sex" xlink:type="simple">male</named-content>; lifeStage: <named-content xmlns:xlink="http://www.w3.org/1999/xlink" content-type="dwc:lifeStage" xlink:type="simple">adult</named-content>; occurrenceStatus: <named-content xmlns:xlink="http://www.w3.org/1999/xlink" content-type="dwc:occurrenceStatus" xlink:type="simple">present</named-content>; occurrenceID: <named-content xmlns:xlink="http://www.w3.org/1999/xlink" content-type="dwc:occurrenceID" xlink:type="simple">7053928D-FDFD-51B3-AF16-C74A29F497D6</named-content>; <bold>Taxon:</bold> kingdom: <named-content xmlns:xlink="http://www.w3.org/1999/xlink" content-type="dwc:kingdom" xlink:type="simple"><tp:taxon-name><tp:taxon-name-part taxon-name-part-type="kingdom">Animalia</tp:taxon-name-part></tp:taxon-name></named-content>; phylum: <named-content xmlns:xlink="http://www.w3.org/1999/xlink" content-type="dwc:phylum" xlink:type="simple"><tp:taxon-name><tp:taxon-name-part taxon-name-part-type="phylum">Arthropoda</tp:taxon-name-part></tp:taxon-name></named-content>; class: <named-content xmlns:xlink="http://www.w3.org/1999/xlink" content-type="dwc:class" xlink:type="simple"><tp:taxon-name><tp:taxon-name-part taxon-name-part-type="class">Insecta</tp:taxon-name-part></tp:taxon-name></named-content>; order: <named-content xmlns:xlink="http://www.w3.org/1999/xlink" content-type="dwc:order" xlink:type="simple"><tp:taxon-name><tp:taxon-name-part taxon-name-part-type="order">Plecoptera</tp:taxon-name-part></tp:taxon-name></named-content>; family: <named-content xmlns:xlink="http://www.w3.org/1999/xlink" content-type="dwc:family" xlink:type="simple"><tp:taxon-name><tp:taxon-name-part taxon-name-part-type="family">Nemouridae</tp:taxon-name-part></tp:taxon-name></named-content>; genus: <named-content xmlns:xlink="http://www.w3.org/1999/xlink" content-type="dwc:genus" xlink:type="simple"><tp:taxon-name><tp:taxon-name-part taxon-name-part-type="genus">Illiesonemoura</tp:taxon-name-part></tp:taxon-name></named-content>; specificEpithet: <named-content xmlns:xlink="http://www.w3.org/1999/xlink" content-type="dwc:specificEpithet" xlink:type="simple"><italic><tp:taxon-name><tp:taxon-name-part taxon-name-part-type="genus" reg="Illiesonemoura"/><tp:taxon-name-part taxon-name-part-type="species" reg="bituberculata">bituberculata</tp:taxon-name-part></tp:taxon-name></italic></named-content>; <bold>Location:</bold> continent: <named-content xmlns:xlink="http://www.w3.org/1999/xlink" content-type="dwc:continent" xlink:type="simple">Asia</named-content>; country: <named-content xmlns:xlink="http://www.w3.org/1999/xlink" content-type="dwc:country" xlink:type="simple">China</named-content>; countryCode: <named-content xmlns:xlink="http://www.w3.org/1999/xlink" content-type="dwc:countryCode" xlink:type="simple">CN</named-content>; stateProvince: <named-content xmlns:xlink="http://www.w3.org/1999/xlink" content-type="dwc:stateProvince" xlink:type="simple">Sichuan</named-content>; locality: <named-content xmlns:xlink="http://www.w3.org/1999/xlink" content-type="dwc:locality" xlink:type="simple">15 km west of Kangding, Zheduo River</named-content>; minimumElevationInMeters: <named-content xmlns:xlink="http://www.w3.org/1999/xlink" content-type="dwc:minimumElevationInMeters" xlink:type="simple">2920</named-content>; verbatimLatitude: <named-content xmlns:xlink="http://www.w3.org/1999/xlink" content-type="dwc:verbatimLatitude" xlink:type="simple">29.994447N</named-content>; verbatimLongitude: <named-content xmlns:xlink="http://www.w3.org/1999/xlink" content-type="dwc:verbatimLongitude" xlink:type="simple">101.892415</named-content>; <bold>Identification:</bold> identifiedBy: <named-content xmlns:xlink="http://www.w3.org/1999/xlink" content-type="dwc:identifiedBy" xlink:type="simple">Zhi-jie Wang, Yu-zhou Du &amp; Xiao-yu Ji</named-content>; <bold>Event:</bold> year: <named-content xmlns:xlink="http://www.w3.org/1999/xlink" content-type="dwc:year" xlink:type="simple">1996</named-content>; month: <named-content xmlns:xlink="http://www.w3.org/1999/xlink" content-type="dwc:month" xlink:type="simple">6</named-content>; day: <named-content xmlns:xlink="http://www.w3.org/1999/xlink" content-type="dwc:day" xlink:type="simple">8</named-content>; <bold>Record Level:</bold> language: <named-content xmlns:xlink="http://www.w3.org/1999/xlink" content-type="dwc:language" xlink:type="simple">en</named-content></p></list-item></list></tp:treatment-sec><tp:treatment-sec sec-type="Description"><title>Description</title><p><bold>Male</bold>. Head brown, antennae slightly brown (Fig. <xref ref-type="fig" rid="F10411228">2</xref>); pronotum paler than head, anterior margin wider than posterior margin. A single unbranched cervical gill as typical of the genus present on each side of mid-line (Fig. <xref ref-type="fig" rid="F10531093">1</xref>A). Wings subhyaline, fumose, veins brown. Forewing length ca. 6 mm, hind wing 5.5 mm. Legs brown (Fig. <xref ref-type="fig" rid="F10411228">2</xref>). Tergum 9 slightly sclerotised, extending posteriorly as a broad lobe over tergum 10. Tergum 10 slightly sclerotised anteriorly, but being more sclerotised along the posterior margin where a pair of lateral knobs and a pair of strong median prongs are present, both most noticeable in dorsal view, a field of 5-6 tiny spines present anteromedially (Fig. <xref ref-type="fig" rid="F10531093">1</xref>B). Hypoproct broad basally and tapering to a small, narrow tip, vesicle plump, length 2x width (Fig. <xref ref-type="fig" rid="F10411230">3</xref>B). Cerci mostly membranous, long thin and bent inwards (Fig. <xref ref-type="fig" rid="F10531093">1</xref>B, Fig. <xref ref-type="fig" rid="F10411230">3</xref>A-C). Paraprocts divided into two lobes; inner lobe slightly sclerotised, thin and long; outer lobe broad basally, large triangular, outer part curving dorsally, with outer margin darkly sclerotised and with outward directed sclerotised prong from outer margin near cerci (Fig. <xref ref-type="fig" rid="F10411230">3</xref>B and D). Epiproct short and broad in dorsal aspect; dorsal face with a pair of sclerotised bands each side of mid-line and distal margin of dorsal sclerite darkly sclerotised, extending anterolaterally, enveloping tip of ventral sclerite, which is more distinct in lateral and ventral views; basal sclerite membranous; ventral sclerite strongly sclerotised, broad basally and with lateral knobs at basolateral corners, becoming narrower towards apex, forming a pair of ridges each side of mid-line, each bearing a row of spines on anterior half (Fig. <xref ref-type="fig" rid="F10411230">3</xref>E-G).</p></tp:treatment-sec><tp:treatment-sec sec-type="Diagnosis"><title>Diagnosis</title><p>The male of this species is characterised by two pairs of small knobs arising posteromedially from tergum 10. They are similar to <italic><tp:taxon-name><tp:taxon-name-part taxon-name-part-type="genus" reg="Illiesonemoura">I.</tp:taxon-name-part><tp:taxon-name-part taxon-name-part-type="species" reg="tuberostyla">tuberostyla</tp:taxon-name-part></tp:taxon-name></italic> (<xref ref-type="bibr" rid="B10411135">Wu 1962</xref>) in the lateral view of the epiproct, both looking like tumours, but can be separated from the latter by the knobs protruding from the posterior margin of tergum 10. In <italic><tp:taxon-name><tp:taxon-name-part taxon-name-part-type="genus" reg="Illiesonemoura">I.</tp:taxon-name-part><tp:taxon-name-part taxon-name-part-type="species" reg="tuberostyla">tuberostyla</tp:taxon-name-part></tp:taxon-name></italic>, there was no mention of knobs on the terga.</p></tp:treatment-sec><tp:treatment-sec sec-type="Etymology"><title>Etymology</title><p>The name refers to the pair of knobs and strong prongs located posteromedially on tergum 10. The Latin adjective “<italic>tuberculata</italic>” means having knobs.</p></tp:treatment-sec><tp:treatment-sec sec-type="Distribution"><title>Distribution</title><p>China: Sichuan Province.</p></tp:treatment-sec><tp:treatment-sec><!--Section generated to contain objects referenced in tp:taxon-treatment.--><fig id="F10411228" position="float" orientation="portrait"><object-id xmlns:xlink="http://www.w3.org/1999/xlink" content-type="arpha" xlink:type="simple">8FE53C15-73F2-580C-A4CA-8EFAE51F6240</object-id><object-id xmlns:xlink="http://www.w3.org/1999/xlink" content-type="doi" xlink:type="simple">10.3897/BDJ.11.e112020.figure2</object-id><label>Figure 2.</label><caption><p>Male of <italic><tp:taxon-name><tp:taxon-name-part taxon-name-part-type="genus" reg="Illiesonemoura">Illiesonemoura</tp:taxon-name-part><tp:taxon-name-part taxon-name-part-type="species" reg="bituberculata">bituberculata</tp:taxon-name-part></tp:taxon-name></italic> sp. nov. Adult, dorsal view.</p></caption><graphic xmlns:xlink="http://www.w3.org/1999/xlink" xlink:href="bdj-11-e112020-g002.jpg" position="float" id="oo_917458.jpg" orientation="portrait" xlink:type="simple"><uri content-type="original_file" xlink:type="simple">https://binary.pensoft.net/fig/917458</uri></graphic></fig><fig id="F10531093" position="float" orientation="portrait"><object-id xmlns:xlink="http://www.w3.org/1999/xlink" content-type="arpha" xlink:type="simple">A4A2788E-FB15-556B-A8F5-CBD123C421CE</object-id><object-id xmlns:xlink="http://www.w3.org/1999/xlink" content-type="doi" xlink:type="simple">10.3897/BDJ.11.e112020.figure1</object-id><label>Figure 1.</label><caption><p>Male of <italic><tp:taxon-name><tp:taxon-name-part taxon-name-part-type="genus" reg="Illiesonemoura">Illiesonemoura</tp:taxon-name-part><tp:taxon-name-part taxon-name-part-type="species" reg="bituberculata">bituberculata</tp:taxon-name-part></tp:taxon-name></italic> sp. nov. <bold>A</bold> cervical region in ventral view; <bold>B</bold> terminalia in lateral view.</p></caption><graphic xmlns:xlink="http://www.w3.org/1999/xlink" xlink:href="bdj-11-e112020-g001.jpg" position="float" id="oo_917456.jpg" orientation="portrait" xlink:type="simple"><uri content-type="original_file" xlink:type="simple">https://binary.pensoft.net/fig/917456</uri></graphic></fig><fig id="F10411230" position="float" orientation="portrait"><object-id xmlns:xlink="http://www.w3.org/1999/xlink" content-type="arpha" xlink:type="simple">12A41A22-520D-583E-8B0B-A7A61C5B2887</object-id><object-id xmlns:xlink="http://www.w3.org/1999/xlink" content-type="doi" xlink:type="simple">10.3897/BDJ.11.e112020.figure3</object-id><label>Figure 3.</label><caption><p>Male of <italic><tp:taxon-name><tp:taxon-name-part taxon-name-part-type="genus" reg="Illiesonemoura">Illiesonemoura</tp:taxon-name-part><tp:taxon-name-part taxon-name-part-type="species" reg="bituberculata">bituberculata</tp:taxon-name-part></tp:taxon-name></italic> sp. nov. <bold>A</bold> terminalia in dorsal view; <bold>B</bold> terminalia in ventral view; <bold>C</bold> terminalia in lateral view; <bold>D</bold> paraproct (left) in ventral view; <bold>E</bold> epiproct in dorsal view; <bold>F</bold> epiproct in ventral view; <bold>G</bold> epiproct in lateral view. Abbreviations: T9, T10: Tergum 9, 10; ce: cercus; S9, S10: Sternum 9, 10; hp: hypoproct; v: vesicle; il: inner lobe of paraproct; ol: outer lobe of paraproct.</p></caption><graphic xmlns:xlink="http://www.w3.org/1999/xlink" xlink:href="bdj-11-e112020-g003.jpg" position="float" id="oo_917452.jpg" orientation="portrait" xlink:type="simple"><uri content-type="original_file" xlink:type="simple">https://binary.pensoft.net/fig/917452</uri></graphic></fig></tp:treatment-sec><ref-list><ref id="B10411135"><element-citation xmlns:xlink="http://www.w3.org/1999/xlink" publication-type="article" xlink:type="simple"><person-group person-group-type="author"><name name-style="western"><surname>Wu</surname><given-names>C F</given-names></name></person-group><year>1962</year><article-title>Results of the Zoologico-Botanical Expedition to Southwest China, 1955-1957 (<tp:taxon-name><tp:taxon-name-part taxon-name-part-type="order">Plecoptera</tp:taxon-name-part></tp:taxon-name>)</article-title><source>Acta Entomologica Sinica</source><volume>11 (Supplement)</volume><fpage>139</fpage><lpage>153</lpage></element-citation></ref></ref-list></tp:taxon-treatment>
