# Supplementary material for: Three new species of Illiesonemoura Baumann, 1975 (Plecoptera, Nemouridae) from China
Source: Biodivers Data J. 2023 Nov 14;11:e112020. doi: 10.3897/BDJ.11.e112020 (PMC10838080; doi:10.3897/BDJ.11.e112020)
Supplement: XML Treatment for Illiesonemoura motuoensis [file BDJ.11.e112020-treatment2.xml]

<!DOCTYPE tp:taxon-treatment
  PUBLIC "-//TaxonX//DTD Taxonomic Treatment Publishing DTD v0 20100105//EN" "tax-treatment-NSO.dtd">
<tp:taxon-treatment xmlns:tp="http://www.plazi.org/taxpub"><tp:treatment-meta><mixed-citation publication-type="journal"><person-group><name><surname>Wang</surname><given-names>Zhi-Jie</given-names></name><name><surname>Du</surname><given-names>Yu-Zhou</given-names></name><name><surname>Ji</surname><given-names>Xiao-Yu</given-names></name></person-group><article-title>Three new species of <italic><tp:taxon-name><tp:taxon-name-part taxon-name-part-type="genus" reg="Illiesonemoura">Illiesonemoura</tp:taxon-name-part></tp:taxon-name></italic> Baumann, 1975 (<tp:taxon-name><tp:taxon-name-part taxon-name-part-type="order">Plecoptera</tp:taxon-name-part></tp:taxon-name>, <tp:taxon-name><tp:taxon-name-part taxon-name-part-type="family">Nemouridae</tp:taxon-name-part></tp:taxon-name>) from China</article-title><source>Biodivers Data J</source><day>14</day><month>11</month><year>2023</year><volume>11</volume><pub-id pub-id-type="doi">10.3897/BDJ.11.e112020</pub-id></mixed-citation></tp:treatment-meta><tp:nomenclature><tp:taxon-name>
            <object-id xmlns:xlink="http://www.w3.org/1999/xlink" content-type="arpha" xlink:type="simple">CF1BDE7A-F17C-5B83-A53B-D55F239316EF</object-id>
            <tp:taxon-name-part taxon-name-part-type="genus">Illiesonemoura</tp:taxon-name-part>
            <tp:taxon-name-part taxon-name-part-type="species">motuoensis</tp:taxon-name-part>
            <object-id xmlns:xlink="http://www.w3.org/1999/xlink" content-type="zoobank" xlink:type="simple" object-id-type="ZooBank">E5E27817-3E84-46E1-83C5-53F8F91F9ADC</object-id>
          </tp:taxon-name><tp:taxon-authority>Du &amp; Ji</tp:taxon-authority><tp:taxon-status xmlns:xlink="http://www.w3.org/1999/xlink" xlink:type="simple">sp. nov.</tp:taxon-status></tp:nomenclature><tp:treatment-sec sec-type="materials"><title>Materials</title><list list-type="alpha-lower" list-content="occurrences"><list-item><p><bold>Type status:</bold> <named-content xmlns:xlink="http://www.w3.org/1999/xlink" content-type="dwc:typeStatus" xlink:type="simple">Holotype</named-content>. <bold>Occurrence:</bold> recordedBy: <named-content xmlns:xlink="http://www.w3.org/1999/xlink" content-type="dwc:recordedBy" xlink:type="simple">Du Yu-zhou</named-content>; individualID: <named-content xmlns:xlink="http://www.w3.org/1999/xlink" content-type="dwc:individualID" xlink:type="simple">Insect collection of Yangzhou University (ICYZU), Jiangsu Province, China</named-content>; individualCount: <named-content xmlns:xlink="http://www.w3.org/1999/xlink" content-type="dwc:individualCount" xlink:type="simple">1</named-content>; sex: <named-content xmlns:xlink="http://www.w3.org/1999/xlink" content-type="dwc:sex" xlink:type="simple">male</named-content>; lifeStage: <named-content xmlns:xlink="http://www.w3.org/1999/xlink" content-type="dwc:lifeStage" xlink:type="simple">adult</named-content>; occurrenceStatus: <named-content xmlns:xlink="http://www.w3.org/1999/xlink" content-type="dwc:occurrenceStatus" xlink:type="simple">present</named-content>; occurrenceID: <named-content xmlns:xlink="http://www.w3.org/1999/xlink" content-type="dwc:occurrenceID" xlink:type="simple">6B627470-E757-5D01-8D75-6DE223856414</named-content>; <bold>Taxon:</bold> kingdom: <named-content xmlns:xlink="http://www.w3.org/1999/xlink" content-type="dwc:kingdom" xlink:type="simple"><tp:taxon-name><tp:taxon-name-part taxon-name-part-type="kingdom">Animalia</tp:taxon-name-part></tp:taxon-name></named-content>; phylum: <named-content xmlns:xlink="http://www.w3.org/1999/xlink" content-type="dwc:phylum" xlink:type="simple"><tp:taxon-name><tp:taxon-name-part taxon-name-part-type="phylum">Arthropoda</tp:taxon-name-part></tp:taxon-name></named-content>; class: <named-content xmlns:xlink="http://www.w3.org/1999/xlink" content-type="dwc:class" xlink:type="simple"><tp:taxon-name><tp:taxon-name-part taxon-name-part-type="class">Insecta</tp:taxon-name-part></tp:taxon-name></named-content>; order: <named-content xmlns:xlink="http://www.w3.org/1999/xlink" content-type="dwc:order" xlink:type="simple"><tp:taxon-name><tp:taxon-name-part taxon-name-part-type="order">Plecoptera</tp:taxon-name-part></tp:taxon-name></named-content>; family: <named-content xmlns:xlink="http://www.w3.org/1999/xlink" content-type="dwc:family" xlink:type="simple"><tp:taxon-name><tp:taxon-name-part taxon-name-part-type="family">Nemouridae</tp:taxon-name-part></tp:taxon-name></named-content>; genus: <named-content xmlns:xlink="http://www.w3.org/1999/xlink" content-type="dwc:genus" xlink:type="simple"><tp:taxon-name><tp:taxon-name-part taxon-name-part-type="genus">Illiesonemoura</tp:taxon-name-part></tp:taxon-name></named-content>; specificEpithet: <named-content xmlns:xlink="http://www.w3.org/1999/xlink" content-type="dwc:specificEpithet" xlink:type="simple"><italic><tp:taxon-name><tp:taxon-name-part taxon-name-part-type="genus" reg="Illiesonemoura"/><tp:taxon-name-part taxon-name-part-type="species" reg="motuoensis">motuoensis</tp:taxon-name-part></tp:taxon-name></italic></named-content>; <bold>Location:</bold> continent: <named-content xmlns:xlink="http://www.w3.org/1999/xlink" content-type="dwc:continent" xlink:type="simple">Aisa</named-content>; country: <named-content xmlns:xlink="http://www.w3.org/1999/xlink" content-type="dwc:country" xlink:type="simple">China</named-content>; countryCode: <named-content xmlns:xlink="http://www.w3.org/1999/xlink" content-type="dwc:countryCode" xlink:type="simple">CN</named-content>; stateProvince: <named-content xmlns:xlink="http://www.w3.org/1999/xlink" content-type="dwc:stateProvince" xlink:type="simple">Tibet</named-content>; county: <named-content xmlns:xlink="http://www.w3.org/1999/xlink" content-type="dwc:county" xlink:type="simple">Medog</named-content>; locality: <named-content xmlns:xlink="http://www.w3.org/1999/xlink" content-type="dwc:locality" xlink:type="simple">Hami-Beibeng</named-content>; minimumElevationInMeters: <named-content xmlns:xlink="http://www.w3.org/1999/xlink" content-type="dwc:minimumElevationInMeters" xlink:type="simple">780</named-content>; verbatimLatitude: <named-content xmlns:xlink="http://www.w3.org/1999/xlink" content-type="dwc:verbatimLatitude" xlink:type="simple">29.233333 N</named-content>; verbatimLongitude: <named-content xmlns:xlink="http://www.w3.org/1999/xlink" content-type="dwc:verbatimLongitude" xlink:type="simple">95.166667 E</named-content>; <bold>Identification:</bold> identifiedBy: <named-content xmlns:xlink="http://www.w3.org/1999/xlink" content-type="dwc:identifiedBy" xlink:type="simple">Zhi-jie Wang, Yu-zhou Du &amp; Xiao-yu Ji</named-content>; <bold>Event:</bold> year: <named-content xmlns:xlink="http://www.w3.org/1999/xlink" content-type="dwc:year" xlink:type="simple">2009</named-content>; month: <named-content xmlns:xlink="http://www.w3.org/1999/xlink" content-type="dwc:month" xlink:type="simple">6</named-content>; day: <named-content xmlns:xlink="http://www.w3.org/1999/xlink" content-type="dwc:day" xlink:type="simple">17</named-content>; <bold>Record Level:</bold> language: <named-content xmlns:xlink="http://www.w3.org/1999/xlink" content-type="dwc:language" xlink:type="simple">en</named-content></p></list-item></list></tp:treatment-sec><tp:treatment-sec sec-type="Description"><title>Description</title><p><bold>Male.</bold> Head and antennae slightly brown; pronotum brown, angles blunt rounded (Fig. <xref ref-type="fig" rid="F10531095">4</xref>). A single unbranched cervical gill on each side of mid-line (Fig. <xref ref-type="fig" rid="F10411232">5</xref>A). Wings hyaline, veins brownish. Forewing length 4.8 mm, hind wing 4.0 mm. Legs brown. Abdomen pale with hairs. Tergum 10 bearing several small spines on anterior part and forming a pair of pale knobs medially, with hairs on the rounded tip (Fig. <xref ref-type="fig" rid="F10411232">5</xref>B and Fig. <xref ref-type="fig" rid="F10411234">6</xref>C). Hypoproct sub-quadrant with a small narrow tip; vesicle short, length 2x width. Cerci membranous, very long and thin with many hairs, upcurved in lateral view, sinuous in dorsal view (Fig. <xref ref-type="fig" rid="F10411234">6</xref>A-C). Paraprocts divided into 2 lobes; inner lobe slightly sclerotised, thin and short; outer lobe membranous mostly, broad basally, tapering to the apex, outer margin slightly sclerotised (Fig. <xref ref-type="fig" rid="F10411232">5</xref>C and Fig. <xref ref-type="fig" rid="F10411234">6</xref>A). Epiproct heart-shaped; dorsal sclerite notched apically, median part forming a pair of sclerotised bands, with a thin and slightly sclerotised protrusion between the sclerotised bands, outer margins of sclerotised bands bearing spinules; ventral sclerite with a pair of slightly sclerotised bands, each band bearing many spines (Fig. <xref ref-type="fig" rid="F10411234">6</xref>D-E and Fig. <xref ref-type="fig" rid="F10411236">7</xref>A-C).</p></tp:treatment-sec><tp:treatment-sec sec-type="Diagnosis"><title>Diagnosis</title><p>The male of this species is characterised by the heart-shaped epiproct with a thin and slightly sclerotised structure projecting between the sclerotised bands. In <italic><tp:taxon-name><tp:taxon-name-part taxon-name-part-type="genus" reg="Illiesonemoura">I.</tp:taxon-name-part><tp:taxon-name-part taxon-name-part-type="species" reg="tuberostyla">tuberostyla</tp:taxon-name-part></tp:taxon-name></italic> (<xref ref-type="bibr" rid="B10411135">Wu 1962</xref>) and <italic><tp:taxon-name><tp:taxon-name-part taxon-name-part-type="genus" reg="Illiesonemoura">I.</tp:taxon-name-part><tp:taxon-name-part taxon-name-part-type="species" reg="bituberculata">bituberculata</tp:taxon-name-part></tp:taxon-name></italic> sp. nov., the epiprocts are tumour-shaped and there are no structures projecting from the epiproct.</p></tp:treatment-sec><tp:treatment-sec sec-type="Etymology"><title>Etymology</title><p>This species is named after the type locality, Medog County. “Motuo” is the spelling of “Medog” in Chinese pinyin.</p></tp:treatment-sec><tp:treatment-sec sec-type="Distribution"><title>Distribution</title><p>China: Tibet.</p></tp:treatment-sec><tp:treatment-sec><!--Section generated to contain objects referenced in tp:taxon-treatment.--><fig id="F10531095" position="float" orientation="portrait"><object-id xmlns:xlink="http://www.w3.org/1999/xlink" content-type="arpha" xlink:type="simple">87B561E0-1C26-5B5E-95DF-9309299D05AB</object-id><object-id xmlns:xlink="http://www.w3.org/1999/xlink" content-type="doi" xlink:type="simple">10.3897/BDJ.11.e112020.figure4</object-id><label>Figure 4.</label><caption><p>Male of <italic><tp:taxon-name><tp:taxon-name-part taxon-name-part-type="genus" reg="Illiesonemoura">Illiesonemoura</tp:taxon-name-part><tp:taxon-name-part taxon-name-part-type="species" reg="motuoensis">motuoensis</tp:taxon-name-part></tp:taxon-name></italic> sp. nov. Adult, dorsal view.</p></caption><graphic xmlns:xlink="http://www.w3.org/1999/xlink" xlink:href="bdj-11-e112020-g004.jpg" position="float" id="oo_917450.jpg" orientation="portrait" xlink:type="simple"><uri content-type="original_file" xlink:type="simple">https://binary.pensoft.net/fig/917450</uri></graphic></fig><fig id="F10411232" position="float" orientation="portrait"><object-id xmlns:xlink="http://www.w3.org/1999/xlink" content-type="arpha" xlink:type="simple">4A48FF84-D3A1-5141-BD32-58071381A3A9</object-id><object-id xmlns:xlink="http://www.w3.org/1999/xlink" content-type="doi" xlink:type="simple">10.3897/BDJ.11.e112020.figure5</object-id><label>Figure 5.</label><caption><p>Male of <italic><tp:taxon-name><tp:taxon-name-part taxon-name-part-type="genus" reg="Illiesonemoura">Illiesonemoura</tp:taxon-name-part><tp:taxon-name-part taxon-name-part-type="species" reg="motuoensis">motuoensis</tp:taxon-name-part></tp:taxon-name></italic> sp. nov. <bold>A</bold> cervical region in ventral view; <bold>B</bold> terminalia in dorsal view; <bold>C</bold> terminalia in ventral view.</p></caption><graphic xmlns:xlink="http://www.w3.org/1999/xlink" xlink:href="bdj-11-e112020-g005.jpg" position="float" id="oo_917463.jpg" orientation="portrait" xlink:type="simple"><uri content-type="original_file" xlink:type="simple">https://binary.pensoft.net/fig/917463</uri></graphic></fig><fig id="F10411234" position="float" orientation="portrait"><object-id xmlns:xlink="http://www.w3.org/1999/xlink" content-type="arpha" xlink:type="simple">340577B3-F029-5BBA-9163-5CB9B8ABF53D</object-id><object-id xmlns:xlink="http://www.w3.org/1999/xlink" content-type="doi" xlink:type="simple">10.3897/BDJ.11.e112020.figure6</object-id><label>Figure 6.</label><caption><p>Male of <italic><tp:taxon-name><tp:taxon-name-part taxon-name-part-type="genus" reg="Illiesonemoura">Illiesonemoura</tp:taxon-name-part><tp:taxon-name-part taxon-name-part-type="species" reg="motuoensis">motuoensis</tp:taxon-name-part></tp:taxon-name></italic> sp. nov. <bold>A</bold> terminalia in ventral view; <bold>B</bold> terminalia in dorsal view; <bold>C</bold> terminalia in lateral view; <bold>D</bold> epiproct in ventral view; <bold>E</bold> epiproct in dorsal view.</p></caption><graphic xmlns:xlink="http://www.w3.org/1999/xlink" xlink:href="bdj-11-e112020-g006.png" position="float" id="oo_893864.png" orientation="portrait" xlink:type="simple"><uri content-type="original_file" xlink:type="simple">https://binary.pensoft.net/fig/893864</uri></graphic></fig><fig id="F10411236" position="float" orientation="portrait"><object-id xmlns:xlink="http://www.w3.org/1999/xlink" content-type="arpha" xlink:type="simple">4B92DA75-5586-5F51-A3D9-82EEBE6A7B8B</object-id><object-id xmlns:xlink="http://www.w3.org/1999/xlink" content-type="doi" xlink:type="simple">10.3897/BDJ.11.e112020.figure7</object-id><label>Figure 7.</label><caption><p>Male of <italic><tp:taxon-name><tp:taxon-name-part taxon-name-part-type="genus" reg="Illiesonemoura">Illiesonemoura</tp:taxon-name-part><tp:taxon-name-part taxon-name-part-type="species" reg="motuoensis">motuoensis</tp:taxon-name-part></tp:taxon-name></italic> sp. nov. <bold>A</bold> epiproct in dorsal view; <bold>B</bold> epiproct in ventral view; <bold>C</bold> epiproct in lateral view.</p></caption><graphic xmlns:xlink="http://www.w3.org/1999/xlink" xlink:href="bdj-11-e112020-g007.png" position="float" id="oo_893866.png" orientation="portrait" xlink:type="simple"><uri content-type="original_file" xlink:type="simple">https://binary.pensoft.net/fig/893866</uri></graphic></fig></tp:treatment-sec><ref-list><ref id="B10411135"><element-citation xmlns:xlink="http://www.w3.org/1999/xlink" publication-type="article" xlink:type="simple"><person-group person-group-type="author"><name name-style="western"><surname>Wu</surname><given-names>C F</given-names></name></person-group><year>1962</year><article-title>Results of the Zoologico-Botanical Expedition to Southwest China, 1955-1957 (<tp:taxon-name><tp:taxon-name-part taxon-name-part-type="order">Plecoptera</tp:taxon-name-part></tp:taxon-name>)</article-title><source>Acta Entomologica Sinica</source><volume>11 (Supplement)</volume><fpage>139</fpage><lpage>153</lpage></element-citation></ref></ref-list></tp:taxon-treatment>
