# Supplementary material for: Three new species of Illiesonemoura Baumann, 1975 (Plecoptera, Nemouridae) from China
Source: Biodivers Data J. 2023 Nov 14;11:e112020. doi: 10.3897/BDJ.11.e112020 (PMC10838080; doi:10.3897/BDJ.11.e112020)
Supplement: XML Treatment for Illiesonemoura weii [file BDJ.11.e112020-treatment3.xml]

<!DOCTYPE tp:taxon-treatment
  PUBLIC "-//TaxonX//DTD Taxonomic Treatment Publishing DTD v0 20100105//EN" "tax-treatment-NSO.dtd">
<tp:taxon-treatment xmlns:tp="http://www.plazi.org/taxpub"><tp:treatment-meta><mixed-citation publication-type="journal"><person-group><name><surname>Wang</surname><given-names>Zhi-Jie</given-names></name><name><surname>Du</surname><given-names>Yu-Zhou</given-names></name><name><surname>Ji</surname><given-names>Xiao-Yu</given-names></name></person-group><article-title>Three new species of <italic><tp:taxon-name><tp:taxon-name-part taxon-name-part-type="genus" reg="Illiesonemoura">Illiesonemoura</tp:taxon-name-part></tp:taxon-name></italic> Baumann, 1975 (<tp:taxon-name><tp:taxon-name-part taxon-name-part-type="order">Plecoptera</tp:taxon-name-part></tp:taxon-name>, <tp:taxon-name><tp:taxon-name-part taxon-name-part-type="family">Nemouridae</tp:taxon-name-part></tp:taxon-name>) from China</article-title><source>Biodivers Data J</source><day>14</day><month>11</month><year>2023</year><volume>11</volume><pub-id pub-id-type="doi">10.3897/BDJ.11.e112020</pub-id></mixed-citation></tp:treatment-meta><tp:nomenclature><tp:taxon-name>
            <object-id xmlns:xlink="http://www.w3.org/1999/xlink" content-type="arpha" xlink:type="simple">6F2CC3A6-72CB-524C-ABDD-72599296529B</object-id>
            <tp:taxon-name-part taxon-name-part-type="genus">Illiesonemoura</tp:taxon-name-part>
            <tp:taxon-name-part taxon-name-part-type="species">weii</tp:taxon-name-part>
            <object-id xmlns:xlink="http://www.w3.org/1999/xlink" content-type="zoobank" xlink:type="simple" object-id-type="ZooBank">71B97B05-046F-4260-9CF8-6A154EB476D0</object-id>
          </tp:taxon-name><tp:taxon-authority>Du &amp; Ji</tp:taxon-authority><tp:taxon-status xmlns:xlink="http://www.w3.org/1999/xlink" xlink:type="simple">sp. nov.</tp:taxon-status></tp:nomenclature><tp:treatment-sec sec-type="materials"><title>Materials</title><list list-type="alpha-lower" list-content="occurrences"><list-item><p><bold>Type status:</bold> <named-content xmlns:xlink="http://www.w3.org/1999/xlink" content-type="dwc:typeStatus" xlink:type="simple">Holotype</named-content>. <bold>Occurrence:</bold> recordedBy: <named-content xmlns:xlink="http://www.w3.org/1999/xlink" content-type="dwc:recordedBy" xlink:type="simple">Yu-zhou Du</named-content>; individualID: <named-content xmlns:xlink="http://www.w3.org/1999/xlink" content-type="dwc:individualID" xlink:type="simple">Insect collection of Yangzhou University (ICYZU), Jiangsu Province, China</named-content>; individualCount: <named-content xmlns:xlink="http://www.w3.org/1999/xlink" content-type="dwc:individualCount" xlink:type="simple">1</named-content>; sex: <named-content xmlns:xlink="http://www.w3.org/1999/xlink" content-type="dwc:sex" xlink:type="simple">male</named-content>; lifeStage: <named-content xmlns:xlink="http://www.w3.org/1999/xlink" content-type="dwc:lifeStage" xlink:type="simple">adult</named-content>; occurrenceStatus: <named-content xmlns:xlink="http://www.w3.org/1999/xlink" content-type="dwc:occurrenceStatus" xlink:type="simple">present</named-content>; occurrenceID: <named-content xmlns:xlink="http://www.w3.org/1999/xlink" content-type="dwc:occurrenceID" xlink:type="simple">B14BB907-D4A5-5748-876D-091C0125194E</named-content>; <bold>Taxon:</bold> kingdom: <named-content xmlns:xlink="http://www.w3.org/1999/xlink" content-type="dwc:kingdom" xlink:type="simple"><tp:taxon-name><tp:taxon-name-part taxon-name-part-type="kingdom">Animalia</tp:taxon-name-part></tp:taxon-name></named-content>; phylum: <named-content xmlns:xlink="http://www.w3.org/1999/xlink" content-type="dwc:phylum" xlink:type="simple"><tp:taxon-name><tp:taxon-name-part taxon-name-part-type="phylum">Arthropoda</tp:taxon-name-part></tp:taxon-name></named-content>; class: <named-content xmlns:xlink="http://www.w3.org/1999/xlink" content-type="dwc:class" xlink:type="simple"><tp:taxon-name><tp:taxon-name-part taxon-name-part-type="class">Insecta</tp:taxon-name-part></tp:taxon-name></named-content>; order: <named-content xmlns:xlink="http://www.w3.org/1999/xlink" content-type="dwc:order" xlink:type="simple"><tp:taxon-name><tp:taxon-name-part taxon-name-part-type="order">Plecoptera</tp:taxon-name-part></tp:taxon-name></named-content>; family: <named-content xmlns:xlink="http://www.w3.org/1999/xlink" content-type="dwc:family" xlink:type="simple"><tp:taxon-name><tp:taxon-name-part taxon-name-part-type="family">Nemouridae</tp:taxon-name-part></tp:taxon-name></named-content>; genus: <named-content xmlns:xlink="http://www.w3.org/1999/xlink" content-type="dwc:genus" xlink:type="simple"><tp:taxon-name><tp:taxon-name-part taxon-name-part-type="genus">Illiesonemoura</tp:taxon-name-part></tp:taxon-name></named-content>; specificEpithet: <named-content xmlns:xlink="http://www.w3.org/1999/xlink" content-type="dwc:specificEpithet" xlink:type="simple"><italic><tp:taxon-name><tp:taxon-name-part taxon-name-part-type="genus" reg="Illiesonemoura"/><tp:taxon-name-part taxon-name-part-type="species" reg="weii">weii</tp:taxon-name-part></tp:taxon-name></italic></named-content>; <bold>Location:</bold> continent: <named-content xmlns:xlink="http://www.w3.org/1999/xlink" content-type="dwc:continent" xlink:type="simple">Aisa</named-content>; country: <named-content xmlns:xlink="http://www.w3.org/1999/xlink" content-type="dwc:country" xlink:type="simple">China</named-content>; countryCode: <named-content xmlns:xlink="http://www.w3.org/1999/xlink" content-type="dwc:countryCode" xlink:type="simple">CN</named-content>; stateProvince: <named-content xmlns:xlink="http://www.w3.org/1999/xlink" content-type="dwc:stateProvince" xlink:type="simple">Sichuan</named-content>; locality: <named-content xmlns:xlink="http://www.w3.org/1999/xlink" content-type="dwc:locality" xlink:type="simple">a suburb of Kangding City, river near Enwei Pharmaceutical Factory</named-content>; minimumElevationInMeters: <named-content xmlns:xlink="http://www.w3.org/1999/xlink" content-type="dwc:minimumElevationInMeters" xlink:type="simple">3525</named-content>; verbatimLatitude: <named-content xmlns:xlink="http://www.w3.org/1999/xlink" content-type="dwc:verbatimLatitude" xlink:type="simple">30.050000 N</named-content>; verbatimLongitude: <named-content xmlns:xlink="http://www.w3.org/1999/xlink" content-type="dwc:verbatimLongitude" xlink:type="simple">101.566667 E</named-content>; <bold>Identification:</bold> identifiedBy: <named-content xmlns:xlink="http://www.w3.org/1999/xlink" content-type="dwc:identifiedBy" xlink:type="simple">Zhi-jie Wang, Yu-zhou Du &amp; Xiao-yu Ji</named-content>; <bold>Event:</bold> year: <named-content xmlns:xlink="http://www.w3.org/1999/xlink" content-type="dwc:year" xlink:type="simple">2009</named-content>; month: <named-content xmlns:xlink="http://www.w3.org/1999/xlink" content-type="dwc:month" xlink:type="simple">7</named-content>; day: <named-content xmlns:xlink="http://www.w3.org/1999/xlink" content-type="dwc:day" xlink:type="simple">1</named-content>; <bold>Record Level:</bold> language: <named-content xmlns:xlink="http://www.w3.org/1999/xlink" content-type="dwc:language" xlink:type="simple">en</named-content></p></list-item></list></tp:treatment-sec><tp:treatment-sec sec-type="Description"><title>Description</title><p><bold>Male.</bold> Head brown, antennae slightly brown (Fig. <xref ref-type="fig" rid="F10531106">9</xref>); pronotum brown with dark brown stripes, anterior margin wider than posterior margin. A single unbranched cervical gill on each side of mid-line (Fig. <xref ref-type="fig" rid="F10411238">8</xref>A). Wings subhyaline, with light spots, veins brown. Forewing length 5.9 mm, hind wing length 5.0 mm. Legs brown, the middle of femora slightly brown. Anterolateral margin of terga 1–5 sclerotised. Terga 6-9 sclerotised anteriorly, but concave mid-anteriorly. Tergum 10 sclerotised, with a pair of small knobs near mid-length at each side of mid-line, which is more distinct in lateral view, with a small oval membranous portion above the knobs. Hypoproct broad basally and tapering to the tip; vesicle plump, rectangular, length 2x width. Cerci light brown, bent inwards and upwards, with hairs (Fig. <xref ref-type="fig" rid="F10411238">8</xref>B-C, Fig. <xref ref-type="fig" rid="F10411240">10</xref>A and Fig. <xref ref-type="fig" rid="F10411243">11</xref>A-C). Paraprocts divided into 2 lobes; inner lobe slightly sclerotised, short, sub-oval; outer lobe sclerotised, except inner margin, outer margin darkly sclerotised, broad basally, then slender, with a pointed tip (Fig. <xref ref-type="fig" rid="F10411243">11</xref>B and E). Epiproct short and broad, stretching back in side view, with the tip curved down; dorsal sclerite with a pair of sclerotised curved bands each side of mid-line, extending forward. Median part of epiproct with a pair of transverse sclerotised stripes, bearing spinules laterally; ventral sclerite slightly sclerotised, forming a pair of ridges each side of mid-line, each bearing a row of spines (Fig. <xref ref-type="fig" rid="F10411240">10</xref>B and Fig. <xref ref-type="fig" rid="F10411243">11</xref>D).</p></tp:treatment-sec><tp:treatment-sec sec-type="Diagnosis"><title>Diagnosis</title><p>The male of this species is characterised by a pair of small knobs from tergum 10, outer lobe of paraprocts with a pointed tip and epiproct bearing spinules laterally. It is similar to <italic><tp:taxon-name><tp:taxon-name-part taxon-name-part-type="genus" reg="Illiesonemoura">I.</tp:taxon-name-part><tp:taxon-name-part taxon-name-part-type="species" reg="tuberostyla">tuberostyla</tp:taxon-name-part></tp:taxon-name></italic> (<xref ref-type="bibr" rid="B10411135">Wu 1962</xref>) and <italic><tp:taxon-name><tp:taxon-name-part taxon-name-part-type="genus" reg="Illiesonemoura">I.</tp:taxon-name-part><tp:taxon-name-part taxon-name-part-type="species" reg="bituberculata">bituberculata</tp:taxon-name-part></tp:taxon-name></italic> sp. nov. in the tumour-shaped epiproct. However, in <italic><tp:taxon-name><tp:taxon-name-part taxon-name-part-type="genus" reg="Illiesonemoura">I.</tp:taxon-name-part><tp:taxon-name-part taxon-name-part-type="species" reg="tuberostyla">tuberostyla</tp:taxon-name-part></tp:taxon-name></italic>, there is no portion extending from the epiproct anteriorly. It is similar to <italic><tp:taxon-name><tp:taxon-name-part taxon-name-part-type="genus" reg="Illiesonemoura">I.</tp:taxon-name-part><tp:taxon-name-part taxon-name-part-type="species" reg="bituberculata">bituberculata</tp:taxon-name-part></tp:taxon-name></italic> in dorsal sclerite with a pair of sclerotised bent bands each side of mid-line. However, the length of the portion extending anteriorly is twice as long than that in <italic><tp:taxon-name><tp:taxon-name-part taxon-name-part-type="genus" reg="Illiesonemoura">I.</tp:taxon-name-part><tp:taxon-name-part taxon-name-part-type="species" reg="bituberculata">bituberculata</tp:taxon-name-part></tp:taxon-name></italic>. Median part of dorsal sclerite in <italic><tp:taxon-name><tp:taxon-name-part taxon-name-part-type="genus" reg="Illiesonemoura">I.</tp:taxon-name-part><tp:taxon-name-part taxon-name-part-type="species" reg="weii">weii</tp:taxon-name-part></tp:taxon-name></italic> bears a pair of transverse sclerotised stripes, forming spinules laterally, which are absent in <italic><tp:taxon-name><tp:taxon-name-part taxon-name-part-type="genus" reg="Illiesonemoura">I.</tp:taxon-name-part><tp:taxon-name-part taxon-name-part-type="species" reg="bituberculata">bituberculata</tp:taxon-name-part></tp:taxon-name></italic>.</p></tp:treatment-sec><tp:treatment-sec sec-type="Etymology"><title>Etymology</title><p>This new species is named in honour of Professor Wei Mei-Cai (Central South University of Forestry and Technology, Changsha, Hunan, China), a taxonomist of Chinese sawfly (<tp:taxon-name><tp:taxon-name-part taxon-name-part-type="order">Hymenoptera</tp:taxon-name-part></tp:taxon-name>, <tp:taxon-name><tp:taxon-name-part taxon-name-part-type="suborder">Symphyta</tp:taxon-name-part></tp:taxon-name>) for organising the biodiversity expeditions in Tibet, Qinghai and Sichuan.</p></tp:treatment-sec><tp:treatment-sec sec-type="Distribution"><title>Distribution</title><p>China: Sichuan Province.</p></tp:treatment-sec><tp:treatment-sec><!--Section generated to contain objects referenced in tp:taxon-treatment.--><fig id="F10531106" position="float" orientation="portrait"><object-id xmlns:xlink="http://www.w3.org/1999/xlink" content-type="arpha" xlink:type="simple">442E28D9-0C8D-54FE-9F6D-AB88D931F37E</object-id><object-id xmlns:xlink="http://www.w3.org/1999/xlink" content-type="doi" xlink:type="simple">10.3897/BDJ.11.e112020.figure9</object-id><label>Figure 9.</label><caption><p>Male of <italic><tp:taxon-name><tp:taxon-name-part taxon-name-part-type="genus" reg="Illiesonemoura">Illiesonemoura</tp:taxon-name-part><tp:taxon-name-part taxon-name-part-type="species" reg="weii">weii</tp:taxon-name-part></tp:taxon-name></italic> sp. nov. Adult , dorsal view.</p></caption><graphic xmlns:xlink="http://www.w3.org/1999/xlink" xlink:href="bdj-11-e112020-g009.jpg" position="float" id="oo_917451.jpg" orientation="portrait" xlink:type="simple"><uri content-type="original_file" xlink:type="simple">https://binary.pensoft.net/fig/917451</uri></graphic></fig><fig id="F10411238" position="float" orientation="portrait"><object-id xmlns:xlink="http://www.w3.org/1999/xlink" content-type="arpha" xlink:type="simple">0A5F0884-3AE6-5CEC-A32C-25D8A5728FDB</object-id><object-id xmlns:xlink="http://www.w3.org/1999/xlink" content-type="doi" xlink:type="simple">10.3897/BDJ.11.e112020.figure8</object-id><label>Figure 8.</label><caption><p>Male of <italic><tp:taxon-name><tp:taxon-name-part taxon-name-part-type="genus" reg="Illiesonemoura">Illiesonemoura</tp:taxon-name-part><tp:taxon-name-part taxon-name-part-type="species" reg="weii">weii</tp:taxon-name-part></tp:taxon-name></italic> sp. nov. <bold>A</bold> cervical region in ventral view; <bold>B</bold> terminalia in dorsal view; <bold>C</bold> terminalia in ventral view.</p></caption><graphic xmlns:xlink="http://www.w3.org/1999/xlink" xlink:href="bdj-11-e112020-g008.png" position="float" id="oo_893868.png" orientation="portrait" xlink:type="simple"><uri content-type="original_file" xlink:type="simple">https://binary.pensoft.net/fig/893868</uri></graphic></fig><fig id="F10411240" position="float" orientation="portrait"><object-id xmlns:xlink="http://www.w3.org/1999/xlink" content-type="arpha" xlink:type="simple">D9C3997F-66FB-5730-A696-3E737F14179A</object-id><object-id xmlns:xlink="http://www.w3.org/1999/xlink" content-type="doi" xlink:type="simple">10.3897/BDJ.11.e112020.figure10</object-id><label>Figure 10.</label><caption><p>Male of <italic><tp:taxon-name><tp:taxon-name-part taxon-name-part-type="genus" reg="Illiesonemoura">Illiesonemoura</tp:taxon-name-part><tp:taxon-name-part taxon-name-part-type="species" reg="weii">weii</tp:taxon-name-part></tp:taxon-name></italic> sp. nov. <bold>A</bold> terminalia in lateral view; <bold>B</bold> epiproct in lateral view.</p></caption><graphic xmlns:xlink="http://www.w3.org/1999/xlink" xlink:href="bdj-11-e112020-g010.png" position="float" id="oo_893869.png" orientation="portrait" xlink:type="simple"><uri content-type="original_file" xlink:type="simple">https://binary.pensoft.net/fig/893869</uri></graphic></fig><fig id="F10411243" position="float" orientation="portrait"><object-id xmlns:xlink="http://www.w3.org/1999/xlink" content-type="arpha" xlink:type="simple">7720A39A-C085-5044-96E9-749754A924DA</object-id><object-id xmlns:xlink="http://www.w3.org/1999/xlink" content-type="doi" xlink:type="simple">10.3897/BDJ.11.e112020.figure11</object-id><label>Figure 11.</label><caption><p>Male of <italic><tp:taxon-name><tp:taxon-name-part taxon-name-part-type="genus" reg="Illiesonemoura">Illiesonemoura</tp:taxon-name-part><tp:taxon-name-part taxon-name-part-type="species" reg="weii">weii</tp:taxon-name-part></tp:taxon-name></italic> sp. nov. <bold>A</bold> terminalia in dorsal view; <bold>B</bold> terminalia in ventral view; <bold>C</bold> terminalia in lateral view; <bold>D</bold> epiproct in dorsal view; <bold>E</bold> paraproct (left) in lateral view.</p></caption><graphic xmlns:xlink="http://www.w3.org/1999/xlink" xlink:href="bdj-11-e112020-g011.png" position="float" id="oo_893870.png" orientation="portrait" xlink:type="simple"><uri content-type="original_file" xlink:type="simple">https://binary.pensoft.net/fig/893870</uri></graphic></fig></tp:treatment-sec><ref-list><ref id="B10411135"><element-citation xmlns:xlink="http://www.w3.org/1999/xlink" publication-type="article" xlink:type="simple"><person-group person-group-type="author"><name name-style="western"><surname>Wu</surname><given-names>C F</given-names></name></person-group><year>1962</year><article-title>Results of the Zoologico-Botanical Expedition to Southwest China, 1955-1957 (<tp:taxon-name><tp:taxon-name-part taxon-name-part-type="order">Plecoptera</tp:taxon-name-part></tp:taxon-name>)</article-title><source>Acta Entomologica Sinica</source><volume>11 (Supplement)</volume><fpage>139</fpage><lpage>153</lpage></element-citation></ref></ref-list></tp:taxon-treatment>
